# Supplementary material for: Difference thresholds in 3D space depend on perceived size, not depth
Source: Psychol Res. 2025 Sep 30;89(5):150. doi: 10.1007/s00426-025-02181-6 (PMC12484268; doi:10.1007/s00426-025-02181-6)
Supplement: Supplementary file 1 — (12.0KB) [file 426_2025_2181_MOESM1_ESM.csv]

	Expeirment 1											Expeirment 2											Expeirment 3							Expeirment 4
	PSE				JND							PSE				JND							JND							PSE						JND
	Near view		Far view		Near view		Far view					Near view		Far view		Near view		Far view					3.5 cm		6.5 cm					Near view			Far view			Near view			Far view
ID	3.5 cm	6.5 cm	3.5 cm	6.5 cm	3.5 cm	6.5 cm	3.5 cm	6.5 cm			ID	3.5 cm	6.5 cm	3.5 cm	6.5 cm	3.5 cm	6.5 cm	3.5 cm	6.5 cm			ID	Near view	Far view	Near view	Far view			ID	3.5 cm	5 cm	6.5 cm	3.5 cm	5 cm	6.5 cm	3.5 cm	5 cm	6.5 cm	3.5 cm	5 cm	6.5 cm
1	35.07	65.75	36.82	64.14	2.43	2.97	3.1	3.59			1	34.32	60.46	36.61	67.14	1.44	3.34	2.6	4.28			1	1.36	0.76	1.8	1.61			1	34.72	46.99	64.34	37.54	55.75	71.07	3.16	1.07	4.82	1.5	2.42	3.22
2	37.28	66.63	37.96	67.93	1.8	4.04	1.64	4.29			2	33.82	64.46	36.54	67.04	1.93	5.73	2.62	5.41			2	2.13	1.42	1.72	1.46			2	38.43	55.11	71.04	36.79	54.25	69.82	2.1	3.5	3.45	2.3	2.85	4.32
3	29.43	57.64	42.5	70.07	2.96	2.18	3.04	4.42			3	31.68	60.32	42	70.93	1.4	2.98	1.9	4.22			3	1.47	1.46	2.83	1.38			3	30.82	44.37	58.57	32.07	46.21	58.21	2.5	2.99	2.92	3.8	2.88	2.06
4	30.04	57.79	35.07	63.75	2.32	3.28	1.93	3.77			4	34.96	60.96	39.96	67.61	3	3.85	2.41	4.23			4	0.86	0.91	0.92	1.21			4	34.82	51.04	70.5	33.5	48.32	66.35	1.53	3.21	3.65	2.59	3.96	4.03
5	35.04	63.89	37.79	65.29	2.06	3.83	1.94	3.81			5	31.57	63.11	40.64	70.32	2.34	5.98	3.72	3.85			5	0.46	0.65	0.9	1.12			5	40.36	54.71	70.68	39.04	55.21	67.5	3.36	2.97	3.64	2.89	2.59	3.34
6	31.82	65.21	38.32	67.79	3.13	5.43	3.87	6.1			6	35.36	62.93	38	68.64	4.24	4.92	1.99	3.42			6	0.13	0.71	1.4	1.25			6	33.79	53.14	69.46	37.43	55.68	69.11	3.69	4.96	7.44	4.96	3.7	6.48
7	32.07	62.18	36.79	66.04	1.68	1.82	1.92	2.88			7	30.82	58.39	37.82	68.89	1.96	3.09	1.82	4.72			7	1.09	1.08	1.89	1.5			7	29.13	45.89	64.57	29.93	44.5	64.21	3.29	1.97	1.84	1.86	2.87	3.32
8	35.43	64.54	36.82	63.04	4.45	3.77	2.45	3.98			8	33.57	61.61	41.32	73.14	1.87	3.37	2.99	3.31			8	1.23	1.23	1.05	1.6			8	35.64	50.18	67.64	33.82	47.86	64.75	2	3.72	4.05	3.79	3.53	4.45
9	34.96	67.18	41.04	73.04	2.49	4.75	1.75	3.23			9	32.82	61.93	35.29	66.96	2.58	5.94	5.01	4.88			9	1.06	1.49	2.85	1.96			9	31.87	44.21	61.14	33.14	50.63	65.08	3.36	3.35	3.3	1.08	3.26	3.53
10	34.75	64.29	37	67.43	3.35	4.44	3.98	4.63			10	31.75	57.91	35.57	66	2.52	2.3	4.22	6.24			10	1.27	1.56	1.46	1.96			10	33	49.18	66.98	33.54	48.39	68.18	2.58	1.95	3.7	2.38	2.33	5.31
11	32	63.68	37.36	66.07	3.18	5.78	1.86	3.43			11	29.36	55.44	36.89	63.43	3.47	2.58	3.66	4.58										11	36.25	49.86	65.67	37.66	53.61	66.55	4.1	4.68	4.63	4.29	4.64	6.35
12	35.96	66	35.82	64.96	2.49	4.13	1.34	3.6			12	32.79	61.86	40.79	71.57	3.42	5.57	2.09	3.42										12	33.13	46.79	64.06	34.42	50.32	64.69	2.73	4.05	5.27	2.72	3.1	4.26
13	32.18	62.04	32.93	63.21	1.79	3.96	2.04	4.91			13	35.36	64.93	35.64	66.64	3.89	5.67	4.68	5.17										13	30.86	42.61	56.9	32.06	46.27	60.52	1.78	1.77	2.09	0.92	3.03	3.16
14	33.79	64.86	36.54	65.71	3.19	2.55	2.08	2.6			14	35.57	65.18	38.04	65.39	4.83	7.32	2.9	5.25										14	33.06	48	64.68	31.61	47.32	62.79	2.27	4.8	6.7	2.88	4.31	4.74
15	33.25	60.64	43.5	74.43	3.02	2.94	2.38	2.2			15	34.11	68.89	43.54	71.21	4.43	3.24	3.89	4.2										15	31.31	46.32	61.86	33.71	49.96	63.57	5.46	3.66	4.03	5.22	5.11	5.33
16	36.68	70.21	35.39	62.68	2.46	3.05	2.92	3.39																					16	37.75	51.18	70.89	33.04	49.79	66.64	3.57	3.41	3.76	3.08	3.81	6.42
17	33.36	61.89	36.32	64.86	2.75	5.1	2.75	3.85																					17	34.04	48.93	63.89	32.86	53.32	65.39	3.19	3.9	4.07	2.06	3.5	5.62
18	32.93	62.82	34.36	65.61	3.1	2.71	4.11	4.93
19	34.57	62.86	34.43	62.46	2.55	3.45	3.13	3.37
20	34.93	63.96	44.82	75.68	1.26	3.24	2.41	1.75
21	37.11	65.61	39.46	72.57	2.38	1.89	1.68	4.69
22	35.43	69.07	36.39	68.11	1.08	3.32	1.37	2.07
23	31.57	62.04	41.54	71.75	2.09	2.95	1.28	2.18
24	33.57	64.75	37.82	66.79	1.73	3.52	1.1	2.52
25	34.89	64.71	38.54	65.21	4.11	7.2	3.5	4.09
26	35.25	66.61	38	69.43	3.18	4.91	2.87	3.19
